# Supplementary material for: Reprogrammable and reconfigurable mechanical computing metastructures with stable and high-density memory
Source: Sci Adv. 2024 Jun 26;10(26):eado6476. doi: 10.1126/sciadv.ado6476 (PMC11204216; doi:10.1126/sciadv.ado6476)
Supplement: Supplementary file 2 — Movies S1 to S9 [file sciadv.ado6476_movies_s1_to_s9.zip]

Archive with 9 entries (9 files):
- ado6476_movie_s1.mp4
- ado6476_movie_s2.mp4
- ado6476_movie_s3.mp4
- ado6476_movie_s4.mp4
- ado6476_movie_s5.mp4
- ado6476_movie_s6.mp4
- ado6476_movie_s7.mp4
- ado6476_movie_s8.mp4
- ado6476_movie_s9.mp4
